# Supplementary material for: Age-Related Epigenetic Drift Shapes Coordinated microRNA Promoter Methylation and Expression in Prostate Cancer
Source: Epigenomes. 2026 Apr 9;10(2):27. doi: 10.3390/epigenomes10020027 (PMC13108173; doi:10.3390/epigenomes10020027)
Supplement: Supplementary file 1 [file epigenomes-10-00027-s001.zip]

Archive with 8 entries (8 files):
- Table S1. 20 Concordant miRNAs expression and methylation.csv
- Table S2. 65 MiRNAs age-associated on prostate cancer.csv
- Table S3. Metadata of 449 samples.csv
- Table S4. Cohort metadata validation expression.csv
- Table S5. Cohort metadata validation methylation.csv
- Table S6. Final miRNAs with adjustment for covariates.csv
- Table S7. miRNA expression validation set.csv
- Table S8. miRNA methylation validation set.xlsx
