# Supplementary material for: Age-Related Epigenetic Drift Shapes Coordinated microRNA Promoter Methylation and Expression in Prostate Cancer
Source: Epigenomes. 2026 Apr 9;10(2):27. doi: 10.3390/epigenomes10020027 (PMC13108173; doi:10.3390/epigenomes10020027)
Supplement: Supplementary file 1 [file epigenomes-10-00027-s001.zip › Table S1. 20 Concordant miRNAs expression and methylation.csv]

miRNA	log2FC_per_year	expr_percent_change_per_year	methylation_percent_change_per_year	n_CpGs	z_meth	z_expr	normalized_concordance_score	Rank_normalized
mir519a1	0.231890726	17.43730176	-0.122157397	1	-0.949398423289896	2.62144516483695	2.48879590623712	1
mir1292	-0.038188395	-2.612291413	0.268040122	26	2.1416659240188	-0.981402551124407	2.10183640148826	2
mir6720	-0.022177077	-1.525443294	0.280836246	14	2.2430341817707	-0.786099423058486	1.76324787619041	3
mir767	0.0616924	4.368937622	-0.319995806	4	-2.51663353579243	0.273101960080562	0.687297551429389	4
mir378a	-0.01645353	-1.133993083	0.109605103	4	0.88657634822866	-0.715757073144215	0.634573292127032	5
mir499a	-0.044827502	-3.05942817	0.062452057	7	0.51303963346137	-1.06175159510647	0.544720649180448	6
mir328	-0.017223588	-1.18675005	0.011987103	8	0.113266665919838	-0.725237331243066	0.082145214510503	7
mir483	0.243177535	18.35966633	-0.005911435	16	-0.0285218642136662	2.78719112564693	0.0794958868232373	8
mir4677	0.017056487	1.189281955	-0.025056783	1	-0.180187366268327	-0.298271985442763	0.0537448434885562	9
mir1532	0.019870448	1.386843155	-0.022345719	13	-0.158710875861241	-0.262770870181177	0.0417045949572751	10
mir4862	0.02364532	1.652473467	-0.022127405	7	-0.156981437335728	-0.215037953377254	0.0337569670028946	11
mir4861	0.024906394	1.741367747	-0.022127405	7	-0.156981437335728	-0.199063935805101	0.0312493427643918	12
mir339	0.015756627	1.098152067	-0.014049258	16	-0.0929880212627292	-0.314647734616505	0.0292584702367891	13
mir577	0.042888019	3.017398918	-0.104856064	2	-0.812340828115347	0.0302347811446229	0.0245609471529092	14
mir5683	0.036954646	2.594589192	-0.068835068	1	-0.526989919745914	-0.0457427732357194	0.0241059803964473	15
mir592	0.050552646	3.566157359	-0.020174412	4	-0.141510229193978	0.128844916458183	0.0182328736584764	16
mir425	0.028096291	1.966573725	-0.013871242	27	-0.0915778151900183	-0.158595142425752	0.0145237966431002	17
mir72	0.061890066	4.383238357	-0.005818968	6	-0.0277893596920201	0.275671756384494	0.00766074159509964	18
mir3651	0.032981898	2.312463189	-0.007647757	7	-0.0422766493373711	-0.0964399129108865	0.00407715638026015	19
mir96	0.02043252	1.426351078	-0.004166013	15	-0.01469499076497	-0.255671422879941	0.00375708919808747	20
