# Supplementary material for: Age-Related Epigenetic Drift Shapes Coordinated microRNA Promoter Methylation and Expression in Prostate Cancer
Source: Epigenomes. 2026 Apr 9;10(2):27. doi: 10.3390/epigenomes10020027 (PMC13108173; doi:10.3390/epigenomes10020027)
Supplement: Supplementary file 1 [file epigenomes-10-00027-s001.zip › Table S2. 65 MiRNAs age-associated on prostate cancer.csv]

miRNA	log2FC_per_year	percent_change_per_year	baseMean	pvalue	padj	direction
hsa-mir-508	-0.215149144753581	-13.8542901693486	97.4853893779841	1.09893927493891e-29	4.41773588525441e-27	Decreases with age
hsa-mir-483	0.243177534545344	18.3596663319963	17.1744443759533	2.87289518383606e-26	5.77451931951048e-24	Increases with age
hsa-mir-509-3	-0.203928639313232	-13.1816830118517	6.22038686263558	9.07242340871321e-14	1.21570473676757e-11	Decreases with age
hsa-mir-509-1	-0.188069410451952	-12.2220434837589	5.2007163214261	5.54496937076772e-13	5.57269421762156e-11	Decreases with age
hsa-mir-519a-1	0.231890726336612	17.4373017624528	9.94070963412015	5.97372376944567e-12	4.80287391063432e-10	Increases with age
hsa-mir-509-2	-0.179409113291167	-11.6935399711428	5.17930123431273	1.05188090556457e-11	7.0476020672826e-10	Decreases with age
hsa-mir-514a-1	-0.153010093297142	-10.0627980007233	7.50778065158415	2.73243750487959e-10	1.56919982423085e-08	Decreases with age
hsa-mir-514a-3	-0.143359616888668	-9.45917339067664	7.62088512922691	6.37394719053254e-10	3.2029084632426e-08	Decreases with age
hsa-mir-514a-2	-0.135911533495518	-8.99053703469848	7.72468120560471	3.6536128259363e-09	1.63194706225155e-07	Decreases with age
hsa-mir-206	-0.178379833785398	-11.6305159378066	361.199539965359	8.67774484257901e-09	3.48845342671676e-07	Decreases with age
hsa-mir-425	0.0280962911740356	1.96657372519538	444.06070864008	4.38119228709781e-08	1.60112663583029e-06	Increases with age
hsa-mir-7-2	0.0618900655396685	4.3832383568887	2.16793625266126	3.45422621322287e-07	1.15716578142966e-05	Increases with age
hsa-mir-2115	0.0896973618990748	6.41469300139723	2.11679663537906	4.88924471345322e-07	1.51190490369861e-05	Increases with age
hsa-mir-133b	-0.043856200199202	-2.99414044426948	85.0261854569531	7.93834576503625e-07	2.12747666502972e-05	Decreases with age
hsa-mir-30b	0.0243383069575663	1.7013131365865	2494.08755859571	7.76729283118913e-07	2.12747666502972e-05	Increases with age
hsa-mir-381	-0.0216240442367281	-1.48768746779577	159.887268318555	6.39961523265568e-06	0.000151332077854564	Decreases with age
hsa-mir-451a	0.0358853984504781	2.51857982605432	420.281643293186	8.63116645393026e-06	0.000192762717471109	Increases with age
hsa-mir-34a	0.0160602888347099	1.11943368047203	339.219404948678	9.28547141324278e-06	0.000196461026743347	Increases with age
hsa-mir-133a-2	-0.0329394496263013	-2.25732115341738	253.973491874422	1.09738999388119e-05	0.000220575388770119	Decreases with age
hsa-mir-133a-1	-0.0329190606877083	-2.25593979179718	280.392272863298	1.18941368034819e-05	0.000227687761666653	Decreases with age
hsa-mir-18b	0.0359780385333593	2.52516308474471	4.67290135424119	1.63219810346319e-05	0.000298247107996456	Increases with age
hsa-mir-18a	0.0239151390857211	1.67148672426367	19.0032535632652	2.67159377489955e-05	0.000447491957295675	Increases with age
hsa-mir-627	0.0282308783290411	1.97608649872891	3.8980752512635	6.4195969695756e-05	0.00103227119270776	Increases with age
hsa-mir-7-1	0.0221314797600995	1.54586402980754	93.9173401747913	7.16754758906402e-05	0.00110821312723221	Increases with age
hsa-mir-7-3	0.0529067095922957	3.73528550292961	1.849627622869	8.1623839602161e-05	0.00113147529379547	Increases with age
hsa-mir-1296	0.0211712296573605	1.4782981340868	29.9860854338372	0.000129651018164042	0.0015730362723415	Increases with age
hsa-mir-339	0.015756627031489	1.09815206697645	79.7282489530229	0.000133042868805002	0.0015730362723415	Increases with age
hsa-mir-4677	0.017056486772123	1.18928195454113	15.5404051725623	0.000129685217527357	0.0015730362723415	Increases with age
hsa-mir-5683	0.0369546456408325	2.59458919165891	18.0888307812425	0.000123550481437618	0.0015730362723415	Increases with age
hsa-mir-153-1	0.0298493935364312	2.09055453175973	12.4721410807531	0.000147809788773056	0.0016977010024791	Increases with age
hsa-mir-144	0.0288684397854261	2.02116213049157	107.358412490287	0.000184805467307218	0.00206366105159727	Increases with age
hsa-mir-592	0.0505526460091386	3.56615735897972	10.0290717402272	0.000300716784781039	0.00326724722924264	Increases with age
hsa-mir-96	0.0204325204950023	1.42635107807871	114.921803701046	0.000401526191582868	0.00413880843631572	Increases with age
hsa-mir-1-1	-0.0230791479805109	-1.58699700011674	470.426348554477	0.000491428865637829	0.00481840009722944	Decreases with age
hsa-mir-1-2	-0.0228386820286903	-1.57059232130682	497.274797245215	0.000616628502615076	0.0057647594895642	Decreases with age
hsa-mir-328	-0.0172235879409607	-1.18675005000197	76.8695395717306	0.000865092711969609	0.00772816156026184	Decreases with age
hsa-mir-362	0.0172318867562453	1.20158509339476	39.4202243530897	0.00145348747065285	0.0124319566638818	Increases with age
hsa-mir-432	-0.0170194796802126	-1.17276925241204	15.3581806681279	0.00142475828412769	0.0124319566638818	Decreases with age
hsa-mir-526b	-0.0760907112153647	-5.13753326710335	1.34887246862741	0.00155176673865222	0.0129960464362124	Decreases with age
hsa-mir-129-2	-0.0381883952622958	-2.61229141279972	7.18888922158899	0.00240917789678835	0.0186247983559407	Decreases with age
hsa-mir-378a	-0.0164535302420817	-1.13399308275289	1929.64739140669	0.0028851096940283	0.0210875290363523	Decreases with age
hsa-mir-486-1	0.0249063941298534	1.74136774706786	56.7354955952331	0.00344616777168663	0.0236301141774644	Increases with age
hsa-mir-499a	-0.0448275022410876	-3.05942817049233	3.01516355992298	0.00346810133450348	0.0236301141774644	Decreases with age
hsa-mir-129-1	-0.0359668725502561	-2.46221419096145	6.59586240727119	0.00354757733022922	0.0237687681125358	Decreases with age
hsa-mir-19b-1	0.0150889861608687	1.05137735659551	351.994393145223	0.00372837311712789	0.0245705900505805	Increases with age
hsa-mir-1269b	-0.11907701498273	-7.92234576615886	15.7793519635777	0.0039236675026374	0.0250367354930196	Decreases with age
hsa-mir-19b-2	0.0153167534488693	1.06733222887831	331.313110312367	0.00387916149003378	0.0250367354930196	Increases with age
hsa-mir-4668	0.0216506179094967	1.51202361725946	3.7420299636455	0.0043570237836386	0.0266551146939563	Increases with age
hsa-mir-5000	0.0180600933341536	1.25969847060272	3.8826967542609	0.00455913076565008	0.0273547845939005	Increases with age
hsa-mir-486-2	0.0236453201004458	1.6524734668163	56.2682664359289	0.00570053570395369	0.0319439340440823	Increases with age
hsa-mir-582	-0.0182171394856687	-1.25477708016744	2342.05295200767	0.00572130161983563	0.0319439340440823	Decreases with age
hsa-mir-323b	-0.0259858312585602	-1.78507590735114	3.05998831333838	0.00586695933027006	0.0323084609694324	Decreases with age
hsa-mir-3651	0.0329818976260777	2.31246318855949	4.82612654489242	0.00674790502098677	0.0366575380869822	Increases with age
hsa-mir-363	0.0154792788582265	1.07871851242431	511.213242217047	0.00869511097584371	0.0448132642601176	Increases with age
hsa-mir-1255a	0.025317568962506	1.77036864511486	3.11054617321089	0.0104327674703934	0.0518269088820971	Increases with age
hsa-mir-19a	0.0159141776990743	1.10919317452129	81.2046733378667	0.0105716580306765	0.0518269088820971	Increases with age
hsa-mir-3074	0.017880985332362	1.24712804096545	21.548071106772	0.0112247579716689	0.0528789142899326	Increases with age
hsa-mir-767	0.0616923995798933	4.36893762181096	1.76468115697661	0.0113124045495876	0.0528789142899326	Increases with age
hsa-mir-6720	-0.0221770774862958	-1.52544329421621	5.83959040363427	0.0122429904328517	0.0559282062955272	Decreases with age
hsa-mir-4661	0.0174212449334653	1.21486898556959	5.50609040110664	0.014420707895895	0.0644124952683311	Increases with age
hsa-mir-153-2	0.0198704477412178	1.38684315508957	153.462441673199	0.0145989053677242	0.0644918676684079	Increases with age
hsa-mir-5706	0.024420518808641	1.70710874217479	3.76675641951785	0.0150095065080639	0.0648798023251796	Increases with age
hsa-mir-577	0.042888019088743	3.01739891813126	1.08350135076819	0.0161381091019414	0.0677938913021592	Increases with age
hsa-mir-3152	0.0500434623811495	3.5296112523115	1.47964105947924	0.0170152278505964	0.0697971591422425	Increases with age
hsa-mir-106a	0.0154515997477028	1.07677926531831	399.805940748213	0.0191254394953744	0.0761230364073319	Increases with age
