# Supplementary material for: Age-Related Epigenetic Drift Shapes Coordinated microRNA Promoter Methylation and Expression in Prostate Cancer
Source: Epigenomes. 2026 Apr 9;10(2):27. doi: 10.3390/epigenomes10020027 (PMC13108173; doi:10.3390/epigenomes10020027)
Supplement: Supplementary file 1 [file epigenomes-10-00027-s001.zip › Table S3. Metadata of 449 samples.csv]

Sample_ID	Patient_ID	Age_years	Gleason_score	Gleason_group	T_stage	Race	Vital_status
TCGA-EJ-7123-01A	TCGA-EJ-7123	59.52361396	7	7	T2c	white	Alive
TCGA-2A-A8W1-01A	TCGA-2A-A8W1	54.65845311	7	7	T3a	asian	Alive
TCGA-ZG-A9LS-01A	TCGA-ZG-A9LS	64.44900753	9	≥8	T3b	white	Alive
TCGA-CH-5791-01A	TCGA-CH-5791	72.25188227	7	7	T3a	white	Alive
TCGA-EJ-A7NM-01A	TCGA-EJ-A7NM	64.62149213	9	≥8	T3b	white	Alive
TCGA-HC-8213-01A	TCGA-HC-8213	48.38603696	6	≤6	T2c	white	Alive
TCGA-EJ-5501-01A	TCGA-EJ-5501	55.87679671	7	7	T3b	white	Alive
TCGA-VN-A88P-01A	TCGA-VN-A88P	60.00273785	7	7	T2c	white	Alive
TCGA-J4-A83K-01A	TCGA-J4-A83K	52.83778234	6	≤6	T2c	white	Alive
TCGA-HC-A632-01A	TCGA-HC-A632	68.21629021	9	≥8	T3a	white	Alive
TCGA-EJ-A7NJ-01A	TCGA-EJ-A7NJ	59.54277892	8	≥8	T2c	white	Alive
TCGA-HC-7749-01A	TCGA-HC-7749	70.32991102	7	7	T3a	white	Alive
TCGA-KK-A8IA-01A	TCGA-KK-A8IA	69.2238193	9	≥8	T3b	white	Alive
TCGA-HC-A6AS-01A	TCGA-HC-A6AS	70.25598905	7	7	T2a	white	Alive
TCGA-KK-A7B2-01A	TCGA-KK-A7B2	68.02190281	9	≥8	T3a	white	Alive
TCGA-G9-6377-01A	TCGA-G9-6377	61.3798768	7	7	T2c	white	Alive
TCGA-ZG-A9NI-01A	TCGA-ZG-A9NI	73.09240246	9	≥8	T3b	white	Alive
TCGA-HC-A6AP-01A	TCGA-HC-A6AP	61.10335387	7	7	T2c	white	Alive
TCGA-EJ-A8FO-01A	TCGA-EJ-A8FO	51.67693361	7	7	T3a	Unknown	Alive
TCGA-CH-5754-01A	TCGA-CH-5754	65.16906229	9	≥8	T3b	white	Alive
TCGA-J4-A67N-01A	TCGA-J4-A67N	61.38261465	7	7	T3a	white	Alive
TCGA-G9-A9S0-01A	TCGA-G9-A9S0	53.47022587	8	≥8	T3b	white	Dead
TCGA-HC-A8D0-01A	TCGA-HC-A8D0	61.50581793	7	7	T2a	white	Alive
TCGA-EJ-A46F-01A	TCGA-EJ-A46F	57.93292266	8	≥8	T3b	white	Alive
TCGA-G9-6494-01A	TCGA-G9-6494	66.75154004	7	7	T4	white	Alive
TCGA-J9-A8CL-01A	TCGA-J9-A8CL	66.10540726	9	≥8	T3b	white	Alive
TCGA-KK-A6E5-01A	TCGA-KK-A6E5	63.36481862	7	7	T3b	black or african american	Alive
TCGA-YL-A8SK-01B	TCGA-YL-A8SK	67.78644764	9	≥8	T3b	white	Alive
TCGA-EJ-A46H-01A	TCGA-EJ-A46H	60.39425051	7	7	T2c	black or african american	Alive
TCGA-J9-A8CN-01A	TCGA-J9-A8CN	53.83162218	6	≤6	T3a	white	Alive
TCGA-VP-A87B-01A	TCGA-VP-A87B	63.71252567	8	≥8	T2b	white	Alive
TCGA-YL-A9WH-01A	TCGA-YL-A9WH	67.77549624	9	≥8	T3b	white	Alive
TCGA-EJ-5516-01A	TCGA-EJ-5516	49.22655715	7	7	T3a	white	Alive
TCGA-EJ-A8FU-01A	TCGA-EJ-A8FU	64.26283368	8	≥8	T3a	white	Alive
TCGA-YL-A8SL-01B	TCGA-YL-A8SL	74.01232033	8	≥8	T3b	white	Alive
TCGA-VP-A87K-01A	TCGA-VP-A87K	63.05270363	8	≥8	T3b	white	Alive
TCGA-HC-8257-01A	TCGA-HC-8257	70.16837782	7	7	T3b	black or african american	Alive
TCGA-G9-A9S7-01A	TCGA-G9-A9S7	55.34017796	8	≥8	T3a	white	Alive
TCGA-HI-7168-01A	TCGA-HI-7168	62.64476386	9	≥8	T3b	white	Alive
TCGA-G9-6338-01A	TCGA-G9-6338	61.2183436	7	7	T3a	white	Alive
TCGA-EJ-7315-01A	TCGA-EJ-7315	68.8678987	7	7	T3a	white	Alive
TCGA-YL-A8SA-01A	TCGA-YL-A8SA	69.37713895	8	≥8	T3b	white	Alive
TCGA-KK-A7AW-01A	TCGA-KK-A7AW	57.13620808	7	7	T3a	black or african american	Alive
TCGA-ZG-A9N3-01A	TCGA-ZG-A9N3	73.65366188	9	≥8	T3b	white	Alive
TCGA-J9-A52E-01A	TCGA-J9-A52E	64.99931554	9	≥8	T3b	white	Alive
TCGA-FC-A4JI-01A	TCGA-FC-A4JI	70.99520876	8	≥8	T3a	asian	Alive
TCGA-KK-A8I8-01A	TCGA-KK-A8I8	69.94113621	9	≥8	T3b	white	Alive
TCGA-ZG-A9ND-01A	TCGA-ZG-A9ND	55.92881588	9	≥8	T3a	white	Alive
TCGA-KC-A7FA-01A	TCGA-KC-A7FA	63.54004107	7	7	T3a	white	Alive
TCGA-M7-A722-01A	TCGA-M7-A722	65.3798768	8	≥8	T3a	white	Alive
TCGA-HC-A6AO-01A	TCGA-HC-A6AO	52.83504449	7	7	T2c	white	Alive
TCGA-VP-A87J-01A	TCGA-VP-A87J	56.92539357	7	7	T3a	black or african american	Alive
TCGA-EJ-5524-01A	TCGA-EJ-5524	57.09514031	9	≥8	T3a	white	Alive
TCGA-KK-A5A1-01A	TCGA-KK-A5A1	72.32032854	9	≥8	T3b	black or african american	Dead
TCGA-M7-A720-01A	TCGA-M7-A720	53.77686516	6	≤6	T2c	white	Alive
TCGA-2A-AAYF-01A	TCGA-2A-AAYF	57.12799452	7	7	T3a	white	Alive
TCGA-M7-A71Z-01A	TCGA-M7-A71Z	62.38193018	7	7	T3a	white	Alive
TCGA-YL-A8S8-01A	TCGA-YL-A8S8	68.77207392	9	≥8	T3a	white	Alive
TCGA-CH-5744-01A	TCGA-CH-5744	64.67077344	7	7	T2c	white	Alive
TCGA-QU-A6IO-01A	TCGA-QU-A6IO	53.5633128	6	≤6	T2c	black or african american	Alive
TCGA-XA-A8JR-01A	TCGA-XA-A8JR	68.69267625	7	7	T2c	Unknown	Alive
TCGA-EJ-7318-01B	TCGA-EJ-7318	51.15947981	7	7	T3a	white	Alive
TCGA-EJ-A7NG-01A	TCGA-EJ-A7NG	64.22450376	7	7	T3a	white	Alive
TCGA-YL-A8HJ-01A	TCGA-YL-A8HJ	58.63381246	9	≥8	T3b	white	Alive
TCGA-EJ-7317-01A	TCGA-EJ-7317	71.35934292	7	7	T2c	white	Alive
TCGA-M7-A721-01A	TCGA-M7-A721	70.04791239	7	7	T2c	white	Alive
TCGA-EJ-5496-01A	TCGA-EJ-5496	59.95071869	7	7	T2c	white	Alive
TCGA-HC-7738-01A	TCGA-HC-7738	58.02874743	7	7	T2c	white	Alive
TCGA-J4-A67M-01A	TCGA-J4-A67M	55.33470226	7	7	T3a	white	Alive
TCGA-HC-7210-01A	TCGA-HC-7210	74.86105407	7	7	T2a	white	Alive
TCGA-CH-5765-01A	TCGA-CH-5765	55.75359343	7	7	T3a	white	Alive
TCGA-XK-AAJP-01A	TCGA-XK-AAJP	66.58453114	7	7	T3a	white	Alive
TCGA-VN-A88L-01A	TCGA-VN-A88L	54.82819986	7	7	T2c	white	Alive
TCGA-EJ-5498-01A	TCGA-EJ-5498	56.04928131	7	7	T2c	white	Alive
TCGA-KK-A6E8-01A	TCGA-KK-A6E8	68.5174538	9	≥8	T2c	white	Alive
TCGA-CH-5792-01A	TCGA-CH-5792	57.50034223	9	≥8	T3a	white	Alive
TCGA-HC-8256-01A	TCGA-HC-8256	53.65639973	7	7	T2c	black or african american	Alive
TCGA-EJ-A65D-01A	TCGA-EJ-A65D	66.52156057	8	≥8	T3a	white	Alive
TCGA-HC-8216-01A	TCGA-HC-8216	58.66666667	7	7	T3a	white	Alive
TCGA-2A-A8VT-01A	TCGA-2A-A8VT	47.54277892	9	≥8	T4	asian	Alive
TCGA-HI-7171-01A	TCGA-HI-7171	56.88158795	9	≥8	T3b	white	Dead
TCGA-HC-7740-01A	TCGA-HC-7740	59.91238877	7	7	T2c	white	Alive
TCGA-HC-7077-01A	TCGA-HC-7077	64.7118412	6	≤6	T3a	black or african american	Alive
TCGA-EJ-A46D-01A	TCGA-EJ-A46D	53.29500342	8	≥8	T2c	white	Alive
TCGA-EJ-A46I-01A	TCGA-EJ-A46I	57.62080767	7	7	T3a	black or african american	Alive
TCGA-EJ-7786-01A	TCGA-EJ-7786	62.40383299	7	7	T2c	white	Alive
TCGA-XK-AAJR-01A	TCGA-XK-AAJR	61.99315537	7	7	T3a	white	Alive
TCGA-YL-A9WX-01A	TCGA-YL-A9WX	68.46817248	9	≥8	T3b	white	Alive
TCGA-J4-8198-01A	TCGA-J4-8198	49.10335387	7	7	T3b	black or african american	Alive
TCGA-G9-6384-01A	TCGA-G9-6384	53.71663244	7	7	T3a	white	Alive
TCGA-CH-5766-01A	TCGA-CH-5766	55.83025325	7	7	T3a	white	Alive
TCGA-ZG-A8QY-01A	TCGA-ZG-A8QY	67.70978782	9	≥8	T3b	white	Alive
TCGA-Y6-A8TL-01A	TCGA-Y6-A8TL	65.09514031	6	≤6	T3a	Unknown	Alive
TCGA-G9-A9S4-01A	TCGA-G9-A9S4	62.10540726	8	≥8	T3b	white	Alive
TCGA-CH-5769-01A	TCGA-CH-5769	48.75290897	9	≥8	T3b	white	Alive
TCGA-KK-A7B3-01A	TCGA-KK-A7B3	62.50513347	9	≥8	T3b	white	Alive
TCGA-CH-5794-01A	TCGA-CH-5794	65.50034223	7	7	T2b	white	Alive
TCGA-VP-A87D-01A	TCGA-VP-A87D	54.2587269	9	≥8	T3a	white	Alive
TCGA-CH-5745-01A	TCGA-CH-5745	68	7	7	T3a	white	Alive
TCGA-EJ-5532-01A	TCGA-EJ-5532	57.79603012	7	7	T3a	white	Alive
TCGA-CH-5741-01A	TCGA-CH-5741	56.83504449	9	≥8	T3b	white	Alive
TCGA-EJ-7794-01A	TCGA-EJ-7794	67.01711157	7	7	T2c	white	Alive
TCGA-G9-6347-01A	TCGA-G9-6347	59.46885695	6	≤6	T2c	not reported	Alive
TCGA-HC-7231-01A	TCGA-HC-7231	66.46954141	7	7	T2c	white	Alive
TCGA-YL-A9WK-01A	TCGA-YL-A9WK	63.71526352	9	≥8	T3b	black or african american	Alive
TCGA-CH-5788-01A	TCGA-CH-5788	69.08418891	7	7	T3b	white	Alive
TCGA-KK-A7AV-01A	TCGA-KK-A7AV	58.02053388	7	7	T2c	black or african american	Alive
TCGA-EJ-A7NK-01A	TCGA-EJ-A7NK	58.94592745	7	7	T3a	white	Alive
TCGA-YL-A8SR-01B	TCGA-YL-A8SR	64.30663929	9	≥8	T3a	white	Alive
TCGA-YL-A9WL-01A	TCGA-YL-A9WL	59.20876112	9	≥8	T3a	white	Alive
TCGA-G9-6379-01A	TCGA-G9-6379	68.79123888	7	7	T3b	white	Alive
TCGA-EJ-8474-01A	TCGA-EJ-8474	69.98220397	8	≥8	T3a	white	Alive
TCGA-G9-6339-01A	TCGA-G9-6339	58.32991102	7	7	T3b	white	Alive
TCGA-EJ-8469-01A	TCGA-EJ-8469	46.58179329	9	≥8	T3a	black or african american	Alive
TCGA-VP-A87E-01A	TCGA-VP-A87E	59.71526352	6	≤6	T2c	black or african american	Alive
TCGA-EJ-7793-01A	TCGA-EJ-7793	49.23203285	7	7	T2c	white	Alive
TCGA-HC-8258-01B	TCGA-HC-8258	56.68172485	6	≤6	T2c	black or african american	Alive
TCGA-CH-5750-01A	TCGA-CH-5750	72.24914442	7	7	T2c	white	Alive
TCGA-EJ-7788-01A	TCGA-EJ-7788	53.724846	7	7	T3b	white	Alive
TCGA-EJ-5530-01A	TCGA-EJ-5530	61.09787817	7	7	T2c	white	Alive
TCGA-YL-A9WY-01A	TCGA-YL-A9WY	57.94387406	9	≥8	T3b	white	Alive
TCGA-XK-AAK1-01A	TCGA-XK-AAK1	62.87474333	7	7	T2c	white	Alive
TCGA-J4-A83N-01A	TCGA-J4-A83N	57.05954825	7	7	T2c	white	Alive
TCGA-J4-A83M-01A	TCGA-J4-A83M	64.678987	7	7	T2c	white	Alive
TCGA-KK-A6E3-01A	TCGA-KK-A6E3	56.25462012	7	7	T2c	black or african american	Alive
TCGA-CH-5748-01A	TCGA-CH-5748	64.74743326	7	7	T3a	white	Alive
TCGA-HC-A76X-01A	TCGA-HC-A76X	62.30253251	7	7	T2c	white	Alive
TCGA-YL-A9WJ-01A	TCGA-YL-A9WJ	47.42505133	8	≥8	T3b	white	Dead
TCGA-KK-A8I7-01A	TCGA-KK-A8I7	55.45790554	9	≥8	T3b	white	Alive
TCGA-G9-6378-01A	TCGA-G9-6378	54.4257358	7	7	T2c	black or african american	Alive
TCGA-EJ-5509-01A	TCGA-EJ-5509	63.97809719	7	7	T2c	white	Alive
TCGA-EJ-A7NH-01A	TCGA-EJ-A7NH	56.76659822	7	7	T2c	white	Alive
TCGA-HC-7079-01A	TCGA-HC-7079	51.29089665	7	7	T3a	white	Alive
TCGA-XK-AAIV-01A	TCGA-XK-AAIV	63.86036961	10	≥8	T3b	white	Alive
TCGA-VP-A879-01A	TCGA-VP-A879	70.63381246	9	≥8	T2b	white	Dead
TCGA-EJ-5542-01A	TCGA-EJ-5542	60.07392197	7	7	T3a	white	Alive
TCGA-HI-7169-01A	TCGA-HI-7169	55.1211499	7	7	T3a	white	Alive
TCGA-XK-AAIR-01A	TCGA-XK-AAIR	75.84668036	8	≥8	T2c	white	Alive
TCGA-YL-A9WI-01A	TCGA-YL-A9WI	63.47433265	9	≥8	T3a	white	Alive
TCGA-CH-5743-01A	TCGA-CH-5743	66.58726899	7	7	T2c	white	Alive
TCGA-EJ-5518-01A	TCGA-EJ-5518	66.56536619	9	≥8	T4	white	Alive
TCGA-J9-A52B-01A	TCGA-J9-A52B	62.55715264	9	≥8	T3b	white	Alive
TCGA-HC-A8D1-01A	TCGA-HC-A8D1	68.82135524	7	7	T2c	white	Alive
TCGA-EJ-7781-01A	TCGA-EJ-7781	65.53593429	7	7	T2c	white	Alive
TCGA-KC-A4BR-01A	TCGA-KC-A4BR	75.95071869	9	≥8	T3b	white	Alive
TCGA-EJ-7328-01A	TCGA-EJ-7328	70.51608487	7	7	T3a	white	Alive
TCGA-HC-A6AN-01A	TCGA-HC-A6AN	67.61670089	7	7	T3a	white	Alive
TCGA-J4-A67O-01A	TCGA-J4-A67O	59.44969199	7	7	T2c	white	Alive
TCGA-YL-A8SC-01A	TCGA-YL-A8SC	66.27241615	9	≥8	T3a	white	Alive
TCGA-HC-A9TH-01A	TCGA-HC-A9TH	58.75427789	9	≥8	T3b	white	Alive
TCGA-VP-A878-01A	TCGA-VP-A878	58.59548255	9	≥8	T2c	white	Alive
TCGA-EJ-7784-01A	TCGA-EJ-7784	63.4715948	7	7	T2c	white	Alive
TCGA-EJ-7325-01B	TCGA-EJ-7325	63.04996578	7	7	T3b	white	Alive
TCGA-KK-A59Y-01A	TCGA-KK-A59Y	56.85968515	9	≥8	T3a	white	Alive
TCGA-4L-AA1F-01A	TCGA-4L-AA1F	64.79123888	8	≥8	T3b	white	Alive
TCGA-EJ-5510-01A	TCGA-EJ-5510	48.99383984	7	7	T2c	white	Alive
TCGA-EJ-5519-01A	TCGA-EJ-5519	64.80219028	8	≥8	T3b	white	Alive
TCGA-KK-A7B4-01A	TCGA-KK-A7B4	64.73374401	9	≥8	T3b	white	Alive
TCGA-J4-A83I-01A	TCGA-J4-A83I	63.62765229	7	7	T3a	white	Alive
TCGA-2A-A8W3-01A	TCGA-2A-A8W3	69.97125257	9	≥8	T3a	white	Alive
TCGA-ZG-A9LU-01A	TCGA-ZG-A9LU	67.73990418	9	≥8	T3a	white	Alive
TCGA-ZG-A9L2-01A	TCGA-ZG-A9L2	70.01505818	9	≥8	T3b	white	Alive
TCGA-G9-6333-01A	TCGA-G9-6333	66.39014374	7	7	T2c	white	Alive
TCGA-CH-5746-01A	TCGA-CH-5746	57.33333333	7	7	T2c	white	Alive
TCGA-HC-7745-01A	TCGA-HC-7745	65.92197125	7	7	T3b	white	Alive
TCGA-HI-7170-01A	TCGA-HI-7170	58.03969884	6	≤6	T2c	white	Alive
TCGA-H9-A6BY-01A	TCGA-H9-A6BY	63.78370979	7	7	T3a	white	Alive
TCGA-KK-A8IC-01A	TCGA-KK-A8IC	54.48870637	9	≥8	T3b	white	Alive
TCGA-KK-A8I6-01A	TCGA-KK-A8I6	58.86105407	7	7	T3a	white	Alive
TCGA-KK-A8ID-01A	TCGA-KK-A8ID	70.7761807	9	≥8	T3b	not reported	Alive
TCGA-KK-A7B0-01A	TCGA-KK-A7B0	67.77823409	9	≥8	T3b	white	Alive
TCGA-KK-A7B1-01A	TCGA-KK-A7B1	65.16906229	7	7	T3a	white	Alive
TCGA-EJ-AB20-01A	TCGA-EJ-AB20	61.94661191	6	≤6	T2c	Unknown	Alive
TCGA-J4-AATZ-01A	TCGA-J4-AATZ	66.32717317	9	≥8	T3a	asian	Alive
TCGA-FC-A66V-01A	TCGA-FC-A66V	74.69404517	7	7	T3b	white	Alive
TCGA-2A-A8VV-01A	TCGA-2A-A8VV	52.19712526	6	≤6	T2b	Unknown	Alive
TCGA-G9-7509-01A	TCGA-G9-7509	48.0164271	6	≤6	T2c	black or african american	Alive
TCGA-HC-8264-01B	TCGA-HC-8264	60.71731691	9	≥8	T3b	white	Alive
TCGA-CH-5761-01A	TCGA-CH-5761	61.41820671	9	≥8	T3b	white	Alive
TCGA-EJ-A65F-01A	TCGA-EJ-A65F	59.35934292	9	≥8	T3b	white	Alive
TCGA-KC-A7FD-01A	TCGA-KC-A7FD	62.27241615	7	7	T3a	white	Alive
TCGA-KK-A8IB-01A	TCGA-KK-A8IB	65.82067077	9	≥8	T3a	white	Alive
TCGA-EJ-A65G-01A	TCGA-EJ-A65G	57.00479124	8	≥8	T2c	white	Alive
TCGA-J4-A83L-01A	TCGA-J4-A83L	61.15811088	7	7	T2c	white	Alive
TCGA-CH-5767-01A	TCGA-CH-5767	66.49418207	7	7	T2c	white	Alive
TCGA-VN-A943-01A	TCGA-VN-A943	71.62765229	8	≥8	T2c	white	Alive
TCGA-HC-7740-01B	TCGA-HC-7740	59.91238877	7	7	T2c	white	Alive
TCGA-EJ-5495-01A	TCGA-EJ-5495	68.183436	8	≥8	T3b	white	Alive
TCGA-EJ-A46G-01A	TCGA-EJ-A46G	71.78370979	8	≥8	T3a	white	Alive
TCGA-J4-A83J-01A	TCGA-J4-A83J	68.33675565	7	7	T2c	white	Alive
TCGA-2A-A8VX-01A	TCGA-2A-A8VX	70.92128679	8	≥8	T3b	white	Alive
TCGA-KK-A8IJ-01A	TCGA-KK-A8IJ	59.6659822	7	7	T3b	white	Alive
TCGA-MG-AAMC-01A	TCGA-MG-AAMC	59.8110883	9	≥8	T3a	white	Alive
TCGA-KK-A8I4-01A	TCGA-KK-A8I4	64.90349076	7	7	T3b	white	Alive
TCGA-J4-A67S-01A	TCGA-J4-A67S	63.87953457	7	7	T3a	white	Alive
TCGA-G9-6329-01A	TCGA-G9-6329	67.89048597	7	7	T2c	white	Alive
TCGA-QU-A6IP-01A	TCGA-QU-A6IP	66.28884326	6	≤6	T2a	white	Alive
TCGA-KK-A59V-01A	TCGA-KK-A59V	64.29295003	9	≥8	T3b	white	Alive
TCGA-HC-7820-01A	TCGA-HC-7820	72.76112252	7	7	T2c	white	Alive
TCGA-FC-7961-01A	TCGA-FC-7961	62.66392882	9	≥8	T3a	white	Alive
TCGA-2A-AAYU-01A	TCGA-2A-AAYU	56.3504449	6	≤6	T3a	white	Alive
TCGA-VN-A88Q-01A	TCGA-VN-A88Q	60.47091034	8	≥8	T2c	white	Alive
TCGA-EJ-5531-01A	TCGA-EJ-5531	62.31348392	7	7	T3a	white	Alive
TCGA-EJ-7125-01A	TCGA-EJ-7125	44.96919918	7	7	T2c	white	Alive
TCGA-EJ-7331-01A	TCGA-EJ-7331	64.22450376	7	7	T2c	white	Alive
TCGA-KK-A6DY-01A	TCGA-KK-A6DY	50.4312115	7	7	T2c	black or african american	Alive
TCGA-HC-A4ZV-01A	TCGA-HC-A4ZV	56.49281314	9	≥8	T3b	black or african american	Alive
TCGA-G9-6498-01A	TCGA-G9-6498	53.5742642	7	7	T3a	white	Alive
TCGA-CH-5789-01A	TCGA-CH-5789	61.58521561	7	7	T3a	white	Alive
TCGA-J9-A52D-01A	TCGA-J9-A52D	71.24709103	9	≥8	T3a	white	Alive
TCGA-YL-A8SP-01B	TCGA-YL-A8SP	58.74058864	9	≥8	T3b	white	Alive
TCGA-EJ-A7NN-01A	TCGA-EJ-A7NN	61.59890486	7	7	T3b	white	Alive
TCGA-G9-6373-01A	TCGA-G9-6373	68.13689254	7	7	T3a	white	Alive
TCGA-ZG-A9LZ-01A	TCGA-ZG-A9LZ	66.0698152	9	≥8	T3b	white	Alive
TCGA-YL-A8SI-01A	TCGA-YL-A8SI	69.24572211	9	≥8	T3a	white	Alive
TCGA-G9-7521-01A	TCGA-G9-7521	52.61054073	8	≥8	T3a	white	Alive
TCGA-CH-5752-01A	TCGA-CH-5752	66.50239562	8	≥8	T3a	white	Alive
TCGA-G9-6366-01A	TCGA-G9-6366	61.40451745	7	7	T3b	white	Alive
TCGA-G9-6371-01A	TCGA-G9-6371	58.49418207	6	≤6	T2c	white	Alive
TCGA-HC-8258-01A	TCGA-HC-8258	56.68172485	6	≤6	T2c	black or african american	Alive
TCGA-EJ-7327-01A	TCGA-EJ-7327	61.53319644	7	7	T3b	white	Alive
TCGA-VN-A88N-01A	TCGA-VN-A88N	62.13552361	7	7	T2c	white	Alive
TCGA-EJ-A8FN-01A	TCGA-EJ-A8FN	58.88021903	7	7	T2c	white	Alive
TCGA-VP-AA1N-01A	TCGA-VP-AA1N	70.58453114	9	≥8	T3a	white	Alive
TCGA-VN-A88O-01A	TCGA-VN-A88O	49.13073238	7	7	T2c	Unknown	Alive
TCGA-HC-7818-01A	TCGA-HC-7818	66.77891855	7	7	T2c	white	Alive
TCGA-XK-AAJU-01A	TCGA-XK-AAJU	65.59342916	7	7	T2c	white	Alive
TCGA-HC-7211-01A	TCGA-HC-7211	62.33538672	7	7	T2c	white	Alive
TCGA-ZG-A8QZ-01A	TCGA-ZG-A8QZ	65.65366188	9	≥8	T3b	white	Alive
TCGA-HC-8261-01B	TCGA-HC-8261	48.93634497	7	7	T2c	black or african american	Alive
TCGA-EJ-A7NF-01A	TCGA-EJ-A7NF	56.36413415	7	7	T2c	white	Alive
TCGA-G9-7510-01A	TCGA-G9-7510	66.22039699	8	≥8	T3a	white	Alive
TCGA-KK-A7AY-01A	TCGA-KK-A7AY	60.83504449	7	7	T2c	white	Alive
TCGA-J4-AAU2-01A	TCGA-J4-AAU2	59.29089665	6	≤6	T2c	white	Alive
TCGA-HC-7744-01A	TCGA-HC-7744	46.72142368	7	7	T3b	white	Alive
TCGA-FC-A6HD-01A	TCGA-FC-A6HD	77.19917864	7	7	T3a	white	Alive
TCGA-EJ-5514-01A	TCGA-EJ-5514	66.16016427	9	≥8	T2c	white	Alive
TCGA-J4-A6G1-01A	TCGA-J4-A6G1	68.29568789	8	≥8	T3a	white	Alive
TCGA-M7-A724-01A	TCGA-M7-A724	64.59958932	8	≥8	T3a	white	Alive
TCGA-HC-7080-01A	TCGA-HC-7080	66.37371663	7	7	T2a	white	Alive
TCGA-YL-A8SF-01A	TCGA-YL-A8SF	62.54346338	8	≥8	T3b	white	Alive
TCGA-HC-8262-01A	TCGA-HC-8262	57.34702259	8	≥8	T2c	white	Alive
TCGA-KC-A7F6-01A	TCGA-KC-A7F6	63.97535934	7	7	T2c	white	Alive
TCGA-M7-A725-01A	TCGA-M7-A725	56.05475702	7	7	T3b	white	Alive
TCGA-HC-A48F-01A	TCGA-HC-A48F	47.73169062	8	≥8	T2c	white	Alive
TCGA-YL-A8HL-01A	TCGA-YL-A8HL	58.17659138	9	≥8	T3b	white	Alive
TCGA-G9-6369-01A	TCGA-G9-6369	55.40862423	7	7	T2c	white	Alive
TCGA-EJ-5504-01A	TCGA-EJ-5504	65.90554415	7	7	T3a	white	Alive
TCGA-M7-A723-01A	TCGA-M7-A723	54.93223819	7	7	T3b	white	Alive
TCGA-EJ-5494-01A	TCGA-EJ-5494	50.91307324	7	7	T3a	white	Alive
TCGA-KK-A6E1-01A	TCGA-KK-A6E1	57.66735113	9	≥8	T3b	white	Alive
TCGA-J9-A8CM-01A	TCGA-J9-A8CM	66.03148528	9	≥8	T3b	white	Alive
TCGA-EJ-A65B-01A	TCGA-EJ-A65B	55.3155373	9	≥8	T3b	white	Alive
TCGA-H9-7775-01A	TCGA-H9-7775	68.1670089	7	7	T2c	white	Alive
TCGA-J9-A8CK-01A	TCGA-J9-A8CK	66.48870637	9	≥8	T3a	white	Alive
TCGA-J4-A67R-01A	TCGA-J4-A67R	65.18001369	7	7	T2c	white	Alive
TCGA-YL-A8SJ-01B	TCGA-YL-A8SJ	60.00273785	9	≥8	T3b	white	Alive
TCGA-HC-8261-01A	TCGA-HC-8261	48.93634497	7	7	T2c	black or african american	Alive
TCGA-J4-A6M7-01A	TCGA-J4-A6M7	53.77138946	7	7	T2c	white	Alive
TCGA-G9-7525-01A	TCGA-G9-7525	64.28747433	7	7	T2c	white	Alive
TCGA-G9-6362-01A	TCGA-G9-6362	57.9028063	7	7	T3a	white	Alive
TCGA-KK-A7AP-01A	TCGA-KK-A7AP	55.86036961	9	≥8	T3b	white	Alive
TCGA-HC-7747-01A	TCGA-HC-7747	52.5338809	7	7	T2c	white	Alive
TCGA-FC-A5OB-01A	TCGA-FC-A5OB	53.14989733	9	≥8	T3b	white	Alive
TCGA-J4-AATV-01A	TCGA-J4-AATV	71.02806297	6	≤6	T2c	white	Alive
TCGA-EJ-5511-01A	TCGA-EJ-5511	55.87679671	7	7	T3a	black or african american	Alive
TCGA-EJ-5499-01A	TCGA-EJ-5499	61.01574264	7	7	T3a	asian	Alive
TCGA-HC-8266-01A	TCGA-HC-8266	55.52361396	8	≥8	T3b	white	Alive
TCGA-EJ-5506-01A	TCGA-EJ-5506	67.39767283	8	≥8	T3b	white	Alive
TCGA-HC-A6AL-01A	TCGA-HC-A6AL	64.66255989	7	7	T2c	white	Alive
TCGA-G9-6385-01A	TCGA-G9-6385	66.80082136	7	7	T2c	white	Alive
TCGA-VP-A875-01A	TCGA-VP-A875	67.73990418	7	7	T3a	black or african american	Alive
TCGA-ZG-A9L5-01A	TCGA-ZG-A9L5	58.29705681	9	≥8	T4	white	Alive
TCGA-J4-A6G3-01A	TCGA-J4-A6G3	57.045859	8	≥8	T3b	white	Alive
TCGA-CH-5790-01A	TCGA-CH-5790	64.41889117	7	7	T2c	white	Alive
TCGA-HC-8259-01A	TCGA-HC-8259	50.12731006	6	≤6	T2a	black or african american	Alive
TCGA-CH-5772-01A	TCGA-CH-5772	63.50171116	9	≥8	T3a	white	Alive
TCGA-EJ-5525-01A	TCGA-EJ-5525	67.17316906	9	≥8	T2c	white	Alive
TCGA-KK-A6E4-01A	TCGA-KK-A6E4	69.37166324	7	7	T2b	black or african american	Dead
TCGA-HC-7821-01A	TCGA-HC-7821	54.46680356	8	≥8	T3b	white	Alive
TCGA-G9-6499-01A	TCGA-G9-6499	66.770705	9	≥8	T3a	white	Alive
TCGA-HC-8265-01B	TCGA-HC-8265	66.75427789	8	≥8	T3a	white	Alive
TCGA-EJ-5497-01A	TCGA-EJ-5497	47.97535934	7	7	T2c	white	Alive
TCGA-H9-A6BX-01A	TCGA-H9-A6BX	60.3394935	6	≤6	T2c	white	Alive
TCGA-YL-A8SQ-01B	TCGA-YL-A8SQ	61.5523614	9	≥8	T3b	white	Alive
TCGA-G9-7519-01A	TCGA-G9-7519	58.25051335	7	7	T2c	white	Alive
TCGA-EJ-8468-01A	TCGA-EJ-8468	63.98631075	8	≥8	T3a	white	Alive
TCGA-HC-7742-01A	TCGA-HC-7742	58.37919233	7	7	T3a	white	Alive
TCGA-G9-6342-01A	TCGA-G9-6342	61.52498289	6	≤6	T3a	white	Alive
TCGA-EJ-A8FP-01A	TCGA-EJ-A8FP	59.60027379	8	≥8	T2c	white	Alive
TCGA-ZG-A9L1-01A	TCGA-ZG-A9L1	66.29431896	9	≥8	T3b	white	Alive
TCGA-HC-7748-01A	TCGA-HC-7748	60.42984257	6	≤6	T2a	white	Alive
TCGA-XK-AAJ3-01A	TCGA-XK-AAJ3	56.41067762	8	≥8	T3a	white	Alive
TCGA-EJ-7783-01A	TCGA-EJ-7783	70.08898015	7	7	T3a	white	Alive
TCGA-J9-A52C-01A	TCGA-J9-A52C	57.4017796	9	≥8	T3b	white	Alive
TCGA-EJ-7312-01B	TCGA-EJ-7312	58.29431896	7	7	T3b	white	Alive
TCGA-EJ-5515-01A	TCGA-EJ-5515	60.49828884	7	7	T3a	white	Alive
TCGA-EJ-8470-01A	TCGA-EJ-8470	58.06707734	7	7	T2c	black or african american	Alive
TCGA-G9-6356-01A	TCGA-G9-6356	60.26009582	9	≥8	T3b	white	Alive
TCGA-J4-A67Q-01A	TCGA-J4-A67Q	77.88364134	6	≤6	T2c	white	Alive
TCGA-ZG-A9LN-01A	TCGA-ZG-A9LN	57.63175907	9	≥8	T3b	white	Alive
TCGA-KK-A8IG-01A	TCGA-KK-A8IG	55.48528405	7	7	T3a	white	Alive
TCGA-EJ-5505-01A	TCGA-EJ-5505	57.94387406	7	7	T2c	white	Alive
TCGA-EJ-7789-01A	TCGA-EJ-7789	66.00136893	7	7	T3a	black or african american	Alive
TCGA-EJ-5522-01A	TCGA-EJ-5522	51.4770705	7	7	T2c	white	Alive
TCGA-XK-AAIW-01A	TCGA-XK-AAIW	78.63381246	9	≥8	T3b	white	Alive
TCGA-FC-7708-01A	TCGA-FC-7708	52.41341547	7	7	T3a	asian	Alive
TCGA-HC-7213-01A	TCGA-HC-7213	53.93292266	9	≥8	T3b	white	Alive
TCGA-KK-A6E7-01A	TCGA-KK-A6E7	46.74606434	9	≥8	T3a	not reported	Alive
TCGA-KK-A8I9-01A	TCGA-KK-A8I9	61.0403833	8	≥8	T3a	not reported	Alive
TCGA-EJ-7792-01A	TCGA-EJ-7792	53.26214921	7	7	T2c	white	Alive
TCGA-HC-7750-01A	TCGA-HC-7750	50.86926762	7	7	T2c	white	Alive
TCGA-J4-A67L-01A	TCGA-J4-A67L	54.85010267	7	7	T3a	white	Alive
TCGA-KK-A8IL-01A	TCGA-KK-A8IL	65.29500342	9	≥8	T3b	white	Dead
TCGA-EJ-7785-01A	TCGA-EJ-7785	54.59000684	7	7	T3a	white	Alive
TCGA-KK-A7AU-01A	TCGA-KK-A7AU	63.2936345	9	≥8	T3b	white	Alive
TCGA-YL-A8HK-01A	TCGA-YL-A8HK	59.8220397	9	≥8	T3b	white	Alive
TCGA-KC-A7F5-01A	TCGA-KC-A7F5	54.7980835	7	7	T2c	white	Alive
TCGA-VN-A88M-01A	TCGA-VN-A88M	55.18685832	7	7	T2c	black or african american	Alive
TCGA-ZG-A9L0-01A	TCGA-ZG-A9L0	71.33470226	9	≥8	T3b	white	Alive
TCGA-CH-5771-01A	TCGA-CH-5771	63.24709103	7	7	T2c	white	Alive
TCGA-G9-6343-01A	TCGA-G9-6343	62.54072553	7	7	T2c	white	Alive
TCGA-HC-A6HY-01A	TCGA-HC-A6HY	51.41409993	7	7	T2c	white	Alive
TCGA-EJ-A65E-01A	TCGA-EJ-A65E	67.23613963	7	7	T3b	black or african american	Alive
TCGA-KK-A8IF-01A	TCGA-KK-A8IF	57.18822724	7	7	T3a	black or african american	Alive
TCGA-ZG-A9LY-01A	TCGA-ZG-A9LY	60.07392197	9	≥8	T3b	white	Alive
TCGA-HC-A6AQ-01A	TCGA-HC-A6AQ	60.80219028	7	7	T2c	white	Alive
TCGA-J4-A67T-01A	TCGA-J4-A67T	63.54825462	7	7	T2c	white	Alive
TCGA-EJ-5502-01A	TCGA-EJ-5502	50.50513347	7	7	T2c	not reported	Alive
TCGA-2A-A8VL-01A	TCGA-2A-A8VL	51.08281999	6	≤6	T2b	white	Alive
TCGA-XQ-A8TB-01A	TCGA-XQ-A8TB	67.41409993	9	≥8	T3b	white	Alive
TCGA-EJ-5517-01A	TCGA-EJ-5517	55.91238877	6	≤6	T2c	white	Alive
TCGA-EJ-A6RA-01A	TCGA-EJ-A6RA	70.30527036	8	≥8	T3b	white	Alive
TCGA-CH-5737-01A	TCGA-CH-5737	73.24572211	7	7	T2c	white	Alive
TCGA-X4-A8KQ-01A	TCGA-X4-A8KQ	65.70568104	9	≥8	T3b	white	Alive
TCGA-X4-A8KS-01A	TCGA-X4-A8KS	61.79603012	7	7	T2c	black or african american	Alive
TCGA-HC-7209-01A	TCGA-HC-7209	60.58590007	6	≤6	T2c	white	Alive
TCGA-KK-A6E2-01A	TCGA-KK-A6E2	54.68583162	7	7	T2c	black or african american	Alive
TCGA-EJ-5507-01A	TCGA-EJ-5507	54.0971937	9	≥8	T3b	white	Alive
TCGA-J9-A8CP-01A	TCGA-J9-A8CP	66.52703628	7	7	T3a	white	Alive
TCGA-KK-A8II-01A	TCGA-KK-A8II	61.49212868	9	≥8	T3a	white	Dead
TCGA-ZG-A9L4-01A	TCGA-ZG-A9L4	61.29500342	9	≥8	T3b	white	Alive
TCGA-QU-A6IN-01A	TCGA-QU-A6IN	61.01574264	7	7	T2c	white	Alive
TCGA-G9-6496-01A	TCGA-G9-6496	61.88090349	7	7	T2c	white	Alive
TCGA-EJ-5521-01A	TCGA-EJ-5521	63.80287474	7	7	T3a	white	Alive
TCGA-HC-7232-01A	TCGA-HC-7232	66.59548255	9	≥8	T3b	white	Alive
TCGA-XK-AAJA-01A	TCGA-XK-AAJA	62.34360027	7	7	T3a	Unknown	Alive
TCGA-KK-A7AQ-01A	TCGA-KK-A7AQ	62.23408624	7	7	T2c	white	Alive
TCGA-HC-7819-01A	TCGA-HC-7819	53.83436003	8	≥8	T2c	white	Alive
TCGA-KK-A8IK-01A	TCGA-KK-A8IK	56.38329911	9	≥8	T2c	white	Alive
TCGA-KK-A59Z-01A	TCGA-KK-A59Z	66.54620123	7	7	T2c	black or african american	Alive
TCGA-EJ-7218-01B	TCGA-EJ-7218	71.67967146	7	7	T2c	white	Alive
TCGA-QU-A6IL-01A	TCGA-QU-A6IL	64.91444216	7	7	T2c	asian	Alive
TCGA-G9-6364-01A	TCGA-G9-6364	72.83504449	7	7	T3a	white	Alive
TCGA-CH-5753-01A	TCGA-CH-5753	70.58179329	9	≥8	T3b	white	Alive
TCGA-EJ-7791-01A	TCGA-EJ-7791	67.40862423	7	7	T2c	white	Alive
TCGA-CH-5764-01A	TCGA-CH-5764	66.41204654	7	7	T3b	white	Alive
TCGA-EJ-A46B-01A	TCGA-EJ-A46B	66.54346338	8	≥8	T3a	white	Alive
TCGA-CH-5763-01A	TCGA-CH-5763	66.74880219	7	7	T3a	white	Alive
TCGA-G9-6361-01A	TCGA-G9-6361	61.77960301	7	7	T3a	white	Alive
TCGA-KC-A4BL-01A	TCGA-KC-A4BL	65.9301848	7	7	T2c	black or african american	Alive
TCGA-ZG-A9L6-01A	TCGA-ZG-A9L6	64.83504449	9	≥8	T3b	white	Alive
TCGA-XK-AAJT-01A	TCGA-XK-AAJT	75.09377139	7	7	T3a	white	Alive
TCGA-KK-A8IM-01A	TCGA-KK-A8IM	55.92060233	7	7	T2c	white	Alive
TCGA-HC-8265-01A	TCGA-HC-8265	66.75427789	8	≥8	T3a	white	Alive
TCGA-YL-A8SB-01A	TCGA-YL-A8SB	62.94592745	9	≥8	T3a	white	Alive
TCGA-CH-5762-01A	TCGA-CH-5762	60.41889117	7	7	T3b	white	Alive
TCGA-EJ-7321-01A	TCGA-EJ-7321	57.79055441	6	≤6	T3a	black or african american	Alive
TCGA-KC-A4BN-01A	TCGA-KC-A4BN	55.83025325	7	7	T2a	black or african american	Alive
TCGA-SU-A7E7-01A	TCGA-SU-A7E7	60.73921971	8	≥8	T2b	white	Alive
TCGA-J4-8200-01A	TCGA-J4-8200	47.00068446	7	7	T2c	asian	Alive
TCGA-2A-A8VO-01A	TCGA-2A-A8VO	57.3798768	6	≤6	T3a	white	Alive
TCGA-HC-8260-01A	TCGA-HC-8260	43.4880219	7	7	T2c	black or african american	Alive
TCGA-HC-7230-01A	TCGA-HC-7230	50.86105407	7	7	T2c	white	Alive
TCGA-EJ-7782-01A	TCGA-EJ-7782	71.08829569	8	≥8	T2c	black or african american	Alive
TCGA-YL-A8SO-01B	TCGA-YL-A8SO	64.56947296	9	≥8	T3a	white	Alive
TCGA-HC-A76W-01A	TCGA-HC-A76W	73.25119781	7	7	T3b	white	Alive
TCGA-VP-A87H-01A	TCGA-VP-A87H	76.82409309	9	≥8	T3b	white	Alive
TCGA-KK-A59X-01A	TCGA-KK-A59X	55.89596167	9	≥8	T3b	black or african american	Alive
TCGA-G9-6365-01A	TCGA-G9-6365	71.75085558	7	7	T4	white	Alive
TCGA-G9-6354-01A	TCGA-G9-6354	55.86036961	7	7	T2b	asian	Alive
TCGA-TP-A8TV-01A	TCGA-TP-A8TV	62.6201232	7	7	T2c	white	Alive
TCGA-HC-7737-01A	TCGA-HC-7737	55.09103354	7	7	T2c	black or african american	Alive
TCGA-EJ-7330-01A	TCGA-EJ-7330	68.58316222	7	7	T3a	white	Alive
TCGA-VP-A87C-01A	TCGA-VP-A87C	67.37303217	7	7	T2c	black or african american	Alive
TCGA-FC-A8O0-01A	TCGA-FC-A8O0	68.76112252	6	≤6	T3a	white	Alive
TCGA-ZG-A9MC-01A	TCGA-ZG-A9MC	69.7522245	9	≥8	T3b	white	Alive
TCGA-VP-A876-01A	TCGA-VP-A876	46.36276523	8	≥8	T2c	white	Alive
TCGA-KC-A7FE-01A	TCGA-KC-A7FE	62.19849418	7	7	T2c	white	Alive
TCGA-CH-5739-01A	TCGA-CH-5739	65.5797399	7	7	T3a	white	Alive
TCGA-KK-A8I5-01A	TCGA-KK-A8I5	55.67967146	7	7	T2b	black or african american	Alive
TCGA-VP-A872-01A	TCGA-VP-A872	60.50102669	8	≥8	T3a	white	Alive
TCGA-KC-A7F3-01A	TCGA-KC-A7F3	67.55920602	7	7	T2c	white	Alive
TCGA-G9-7522-01A	TCGA-G9-7522	49.37166324	7	7	T2c	white	Alive
TCGA-KK-A8IH-01A	TCGA-KK-A8IH	50.81451061	7	7	T3a	white	Alive
TCGA-EJ-A65J-01A	TCGA-EJ-A65J	62.70773443	9	≥8	T3a	white	Alive
TCGA-EJ-7314-01A	TCGA-EJ-7314	62.32991102	7	7	T3b	white	Alive
TCGA-G9-6348-01A	TCGA-G9-6348	68.27104723	7	7	T2c	white	Alive
TCGA-EJ-A8FS-01A	TCGA-EJ-A8FS	66.74880219	7	7	T3a	white	Alive
TCGA-2A-AAYO-01A	TCGA-2A-AAYO	57.99589322	6	≤6	T2c	white	Alive
TCGA-HC-7212-01A	TCGA-HC-7212	56.3340178	7	7	T2a	white	Alive
TCGA-ZG-A9LM-01A	TCGA-ZG-A9LM	72.21629021	9	≥8	T3a	white	Alive
TCGA-HC-7736-01A	TCGA-HC-7736	59.41957563	7	7	T2c	white	Alive
TCGA-G9-7523-01A	TCGA-G9-7523	44.54209446	10	≥8	T3a	black or african american	Alive
TCGA-ZG-A9M4-01A	TCGA-ZG-A9M4	65.79055441	9	≥8	T3b	white	Alive
TCGA-HC-7752-01A	TCGA-HC-7752	61.2347707	7	7	T2c	white	Alive
TCGA-HC-7078-01A	TCGA-HC-7078	69.54688569	7	7	T3a	white	Alive
TCGA-KC-A4BO-01A	TCGA-KC-A4BO	55.76454483	7	7	T2c	black or african american	Alive
TCGA-TP-A8TT-01A	TCGA-TP-A8TT	64.27378508	7	7	T3a	white	Alive
TCGA-G9-6367-01A	TCGA-G9-6367	60.71457906	9	≥8	T3a	white	Alive
TCGA-VN-A88K-01A	TCGA-VN-A88K	58.92950034	8	≥8	T3a	white	Alive
TCGA-KC-A4BV-01A	TCGA-KC-A4BV	66.0862423	9	≥8	T3a	asian	Alive
TCGA-EJ-8472-01A	TCGA-EJ-8472	63.25530459	8	≥8	T3a	white	Alive
TCGA-EJ-5503-01A	TCGA-EJ-5503	50.36276523	8	≥8	T3a	white	Alive
TCGA-WW-A8ZI-01A	TCGA-WW-A8ZI	70.0698152	8	≥8	T2c	white	Alive
TCGA-ZG-A8QX-01A	TCGA-ZG-A8QX	56.62696783	6	≤6	T2c	white	Alive
TCGA-ZG-A9KY-01A	TCGA-ZG-A9KY	73.92197125	9	≥8	T4	white	Alive
TCGA-YL-A8S9-01A	TCGA-YL-A8S9	63.52908966	9	≥8	T3a	white	Alive
TCGA-G9-6363-01A	TCGA-G9-6363	64.28473648	7	7	T4	white	Alive
TCGA-EJ-5527-01A	TCGA-EJ-5527	69.08692676	7	7	T3a	white	Alive
TCGA-HC-A8CY-01A	TCGA-HC-A8CY	63.39219713	9	≥8	T3a	white	Alive
TCGA-EJ-AB27-01A	TCGA-EJ-AB27	51.05544148	6	≤6	T2c	white	Alive
TCGA-YL-A8HO-01A	TCGA-YL-A8HO	67.10198494	7	7	T3a	black or african american	Alive
TCGA-G9-6353-01A	TCGA-G9-6353	58.09993155	7	7	T3a	white	Alive
TCGA-EJ-5508-01A	TCGA-EJ-5508	65.045859	7	7	T3a	white	Alive
TCGA-YL-A8SH-01B	TCGA-YL-A8SH	69.52772074	7	7	T3a	white	Dead
TCGA-J4-A67K-01A	TCGA-J4-A67K	68.19438741	7	7	T2c	white	Alive
TCGA-EJ-5512-01A	TCGA-EJ-5512	46.89117043	7	7	T2c	white	Alive
TCGA-HC-A9TE-01A	TCGA-HC-A9TE	64.45722108	9	≥8	T3b	white	Alive
TCGA-VN-A88I-01A	TCGA-VN-A88I	59.07186858	8	≥8	T3a	white	Alive
TCGA-G9-6332-01A	TCGA-G9-6332	55.21149897	7	7	T3a	white	Alive
TCGA-CH-5740-01A	TCGA-CH-5740	57.16632444	7	7	T2c	white	Alive
TCGA-EJ-7115-01A	TCGA-EJ-7115	65.67008898	7	7	T3a	white	Alive
TCGA-ZG-A9L9-01A	TCGA-ZG-A9L9	60.5284052	9	≥8	T3b	white	Alive
TCGA-KK-A6E0-01A	TCGA-KK-A6E0	59.41136208	9	≥8	T3a	asian	Alive
TCGA-QU-A6IM-01A	TCGA-QU-A6IM	59.66324435	7	7	T2a	white	Alive
TCGA-EJ-A65M-01A	TCGA-EJ-A65M	65.07049966	6	≤6	T2c	black or african american	Alive
TCGA-EJ-5526-01A	TCGA-EJ-5526	56.28473648	8	≥8	T3a	white	Alive
TCGA-ZG-A9LB-01A	TCGA-ZG-A9LB	72.40793977	9	≥8	T3b	white	Alive
TCGA-HC-A631-01A	TCGA-HC-A631	67.75906913	9	≥8	T2c	white	Alive
TCGA-YL-A8HM-01A	TCGA-YL-A8HM	66.03969884	9	≥8	T3b	white	Alive
TCGA-ZG-A8QW-01A	TCGA-ZG-A8QW	72.91444216	9	≥8	T3b	white	Alive
TCGA-HC-7817-01B	TCGA-HC-7817	52.58590007	7	7	T3b	white	Alive
TCGA-G9-6351-01A	TCGA-G9-6351	51.26078029	7	7	T2c	white	Alive
TCGA-CH-5768-01A	TCGA-CH-5768	72.49828884	6	≤6	T3a	white	Alive
TCGA-HC-A6HX-01A	TCGA-HC-A6HX	55.4770705	7	7	T2c	white	Alive
TCGA-EJ-7797-01A	TCGA-EJ-7797	53.70568104	7	7	T2c	white	Alive
TCGA-VN-A88R-01A	TCGA-VN-A88R	53.42368241	8	≥8	T2c	black or african american	Alive
TCGA-G9-6370-01A	TCGA-G9-6370	52.42710472	7	7	T3b	white	Alive
