# Supplementary material for: Age-Related Epigenetic Drift Shapes Coordinated microRNA Promoter Methylation and Expression in Prostate Cancer
Source: Epigenomes. 2026 Apr 9;10(2):27. doi: 10.3390/epigenomes10020027 (PMC13108173; doi:10.3390/epigenomes10020027)
Supplement: Supplementary file 1 [file epigenomes-10-00027-s001.zip › Table S4. Cohort metadata validation expression.csv]

Sample_ID	Age	Gleason	Stage
GSM4015129	61.6700889801506	3+3	T2c
GSM4015130	59.709787816564	3+4	T3a
GSM4015131	69.5879534565366	4+5	T3a
GSM4015132	66.295890411	3+4	T2
GSM4015133	65.7260273973	NA	T2
GSM4015134	59.5287671233	NA	T2
GSM4015135	58.6082191781	4+3	T2
GSM4015136	55.7095890411	3+4	T2
GSM4015137	58.1315068493	3+4	T2
GSM4015138	75.9260273973	NA	T3b
GSM4015139	61.9726027397	4+3	T3a
GSM4015140	54.9650924024641	3+4	T2c
GSM4015141	59.2881587953457	3+4	T3a
GSM4015142	56.5639972621	3+4	T2a
GSM4015143	52.1806981519507	4+5	T3a
GSM4015144	58.8774811772758	3+4	T2c
GSM4015145	59.5865845311431	3+4	T2c
GSM4015146	58.7378507871321	4+3	T2a
GSM4015147	45.7440109514031	4+3	T3a
GSM4015148	42.0752908966461	3+4	T3a
GSM4015149	68.9883641341547	3+4	T2c
GSM4015150	62.1574264202601	4+3	T3b
GSM4015151	61.9986310746064	3+4	T2c
GSM4015152	59.813826146475	3+3	T2a
GSM4015153	63.27446954141	3+4	T2c
GSM4015154	68.684462696783	3+4	T2c
GSM4015155	60.3778234086242	3+4	T3b
GSM4015156	52.5366187542779	3+4	T2c
GSM4015157	59.1403148528405	3+4	T2c
GSM4015158	61.0540725530459	3+4	T3a
GSM4015159	70.5681040383299	3+4	T3a
GSM4015160	56.1806981519507	3+4	T2c
GSM4015161	51.9808350445	3+4	T2c
GSM4015162	73.2594113620808	4+3	T3a
GSM4015163	55.8576317590691	3+4	T3a
GSM4015164	64.7474332648871	3+4	T3a
GSM4015165	59.0800821355236	3+4	T3a
GSM4015166	60.2573579739904	3+4	T3a
GSM4015167	69.4565366187543	4+3	T2a
GSM4015168	68.5667351129363	4+3	T3a
GSM4015169	68.2737850787132	3+3	T2c
GSM4015170	63.7782340862423	3+4	T3b
GSM4015171	56.6351813826146	3+4	T2c
GSM4015172	64.7529089664613	4+3	T2c
GSM4015173	65.9383983572895	3+4	T2c
GSM4015174	54.6967830253251	3+4	T2c
GSM4015175	67.1841204654346	3+4	T3a
GSM4015176	55.2991101984942	3+4	T3a
GSM4015177	54.861054072553	3+4	T2c
GSM4015178	68.4544832306639	4+3	T2c
GSM4015179	54.9650924024641	3+4	T2c
GSM4015180	66.0889801505818	3+4	T2c
GSM4015181	63.9123887748118	4+3	T3a
GSM4015182	69.1471594798084	3+5	T3b
GSM4015183	59.1512662559891	4+5	T3a
GSM4015184	65.6427104722793	3+4	T3b
GSM4015185	62.984257357974	3+4	T2c
GSM4015186	55.6221765913758	4+4	T3a
GSM4015187	61.7604380561259	4+3	T3a
GSM4015188	72.0246406570842	3+4	T2c
GSM4015189	63.2060232717317	3+4	T3a
GSM4015190	44.5119780971937	4+3	T2c
GSM4015191	65.2457221081451	3+4	T2c
GSM4015192	56.8761122518823	3+4	T2c
GSM4015193	58.8993839835729	3+4	T2c
GSM4015194	61.2183436002738	4+3	T3a
GSM4015195	63.8740588637919	3+4	T3a
GSM4015196	57.0431211498973	3+4	T3a
GSM4015197	71.6659822039699	3+4	T2c
GSM4015198	43.8466803559206	4+3	T2c
GSM4015199	69.2128678987	3+3	T2a
GSM4015200	49.223819301848	3+3	T2c
GSM4015201	66.0835044490075	4+3	T3b
GSM4015202	59.0636550308008	3+4	T2c
GSM4015203	60.8624229979466	4+3	T3a
GSM4015204	61.3415468856947	4+4	T3b
GSM4015205	61.9548254620123	4+3	T2c
GSM4015206	59.0773442847365	4+3	T3a
GSM4015207	71.1184120465435	3+4	T2c
GSM4015208	58.9185489390828	3+4	T2c
GSM4015209	51.5701574264203	3+4	T3b
GSM4015210	67.8657534247	NA	T2
GSM4015211	72.7479452055	3+4	T2
GSM4015212	62.2739726027	NA	T2
GSM4015213	70.3068493151	NA	T3a
GSM4015214	68.4575342466	3+4	T2
GSM4015215	65.5342465753	NA	T2
GSM4015216	59.8410958904	NA	T4
GSM4015217	67.8438356164	3+4	T2
GSM4015218	61.901369863	3+4	T3b
GSM4015219	65.2301369863	NA	T3a
GSM4015220	60.6602739726	NA	T3b
GSM4015221	66.8665297741273	3+3	T2a
GSM4015222	65.8453114305	3+4	T2c
GSM4015223	63.0308008213552	4+3	T2a
GSM4015224	73.6563997262149	3+3	T3a
GSM4015225	61.4428473648186	3+4	T3b
GSM4015226	70.1902806297057	3+4	T2c
GSM4015227	63.1676933607118	4+3	T3a
GSM4015228	58.1190965092402	4+3	T2c
GSM4015229	66.8501026694	3+4	T2c
GSM4015230	68.1314168377823	4+3	T3a
GSM4015231	56.8213552361396	3+4	T2c
GSM4015232	61.8124572210815	4+3	T2c
GSM4015233	57.6947296372348	4+3	T3a
GSM4015234	63.4442162902122	3+4	T2c
GSM4015235	68.5037645448323	4+3	T2c
GSM4015236	63.6495550992471	3+4	T2c
GSM4015237	57.927446954141	3+4	T2a
GSM4015238	51.6386036960986	3+4	T2c
GSM4015239	59.8001368925394	3+4	T2c
GSM4015240	54.4722792607803	3+4	T3a
GSM4015241	53.160848733744	3+4	T3b
GSM4015242	47.3292265571526	3+3	T3a
GSM4015243	64.8596851471595	3+4	T2c
GSM4015244	64.2573579739904	3+4	T3a
GSM4015245	68.6324435318275	3+4	T3a
GSM4015246	61.9958932238193	3+4	T2c
GSM4015247	63.668720054757	3+4	T2c
GSM4015248	72.7802874743327	3+4	T3a
GSM4015249	62.2094455852156	4+3	T2c
GSM4015250	60.4106776180698	3+4	T2c
GSM4015251	61.9548254620123	3+4	T2c
GSM4015252	51.7015742642026	3+4	T3a
GSM4015253	66.6009582477755	3+4	T3a
GSM4015254	55.523613963039	3+4	T2c
GSM4015255	62.6913073237509	4+4	T3b
GSM4015256	60.6023271731691	4+4	T2c
GSM4015257	67.066392881588	4+3	T2c
GSM4015258	60.7008898015058	3+3	T3a
GSM4015259	63.1403148528	4+3	T3b
GSM4015260	67.5373032169747	4+3	T3a
GSM4015261	60.870636550308	3+4	T3a
GSM4015262	61.3771389459274	4+3	T2c
GSM4015263	51.8412046543463	4+5	T3a
GSM4015264	62.5325119780972	3+4	T3a
GSM4015265	55.8466803559206	3+4	T2c
GSM4015266	60.1779603011636	3+4	T2c
GSM4015267	57.4893908281999	3+3	T2c
GSM4015268	59.1676933607118	3+4	T3a
GSM4015269	72.0027378507871	4+3	T3a
GSM4015270	60.9062286105407	3+4	T2c
GSM4015271	45.7357973990418	4+3	T2c
GSM4015272	54.2067077344285	3+4	T3a
GSM4015273	62.2833675564682	3+4	T2a
GSM4015274	60.539356605065	3+4	T3a
GSM4015275	60.6872005475702	3+4	T3a
GSM4015276	52.1341546885695	3+4	T2c
GSM4015277	63.6960985626283	4+3	T3a
GSM4015278	65.8507871321013	3+4	T3a
GSM4015279	67.9096509240246	4+3	T2c
GSM4015280	62.7186858316222	3+4	T2a
GSM4015281	69.8945927446954	3+4	T3a
GSM4015282	71.6906228610541	3+4	T2c
GSM4015283	60.6899383983573	3+4	T3b
GSM4015284	56.082135523614	3+4	T2c
GSM4015285	66.3189596167009	3+5	T2c
GSM4015286	60.7529089664613	3+4	T2c
GSM4015287	49.864476386	3+4	T2a
GSM4015288	65.6180698151951	3+3	T2c
GSM4015289	68.476386036961	3+4	T3a
GSM4015290	59.7344284736482	3+4	T3a
GSM4015291	56.2847364818617	7	T3a
GSM4015292	70.6913073237509	7	T3a
GSM4015293	59.3839835728953	8	T3a
GSM4015294	68.2628336755647	8	T3a
GSM4015295	61.0540725530459	7	T3a
GSM4015296	51.1156741957563	7	T2c
GSM4015297	58.7323750855578	7	T2c
GSM4015298	60.290212183436	7	T2c
GSM4015299	67.668720054757	7	T3a
GSM4015300	63.3648186173854	7	T2c
GSM4015301	64.9938398357289	6	T2c
GSM4015302	67.9945242984257	7	T2c
GSM4015303	55.958932238193	7	T3a
GSM4015304	62.7953456536619	7	T2c
GSM4015305	74.2669404517454	8	T3a
GSM4015306	60.5968514715948	7	T2c
GSM4015307	57.5167693360712	7	T2c
GSM4015308	66.4421629021218	7	T3b
GSM4015309	66.1437371663244	7	T3b
GSM4015310	58.6310746064339	7	T2c
GSM4015311	63.1731690622861	7	T3a
GSM4015312	67.0876712329	NA	T2
GSM4015313	68.7917808219	3+4	T2
GSM4015314	51.86	NA	T2
GSM4015315	69.3369863014	NA	T2
GSM4015316	61.0164383562	3+4	T3b
GSM4015317	66.7479452055	NA	T2
GSM4015318	51.3808219178	NA	T2
GSM4015319	44.6575342466	NA	T2
GSM4015320	53.4547945205	3+4	T2
GSM4015321	54.7890410959	3+4	T3a
GSM4015322	65.5780821918	3+4	T2
GSM4015323	65.0547945205	4+3	T2
GSM4015324	59.4410958904	3+4	T2
GSM4015325	63.8465753425	3+4	T3b
GSM4015326	64.6575342466	NA	T2
GSM4015327	58.4821917808	NA	T3a
GSM4015328	65.4876712329	NA	T2
GSM4015329	69.9342465753	NA	T2
GSM4015330	69.4273972603	4+3	T3a
GSM4015331	69.5506849315	3+4	T2
GSM4015332	59.6328767123	3+4	T3a
GSM4015333	53.4383561644	NA	T2
GSM4015334	63.4876712329	3+4	T2
GSM4015335	63.4109589041	4+3	T2
GSM4015336	51.9424657534	NA	T2
GSM4015337	64.298630137	3+4	T2
GSM4015338	57.2630136986	3+4	T3a
GSM4015339	65.4657534247	NA	T3a
GSM4015340	56.1095890411	3+4	T3b
GSM4015341	65.9260273973	NA	T2
GSM4015342	59.2904109589	3+4	T3b
GSM4015343	56.5424657534	NA	T2
GSM4015344	61.0246575342	3+4	T3a
GSM4015345	63.4410958904	4+3	T2
GSM4015346	60.1726027397	3+4	T3a
GSM4015347	60.1287671233	3+4	T3a
GSM4015348	52.5068493151	3+4	T3a
GSM4015349	50.0849315068	NA	T3a
GSM4015350	68.1780821918	3+4	T2
GSM4015351	73.8191780822	3+4	T2
GSM4015352	56.6082191781	NA	T4
GSM4015353	64.3123287671	3+4	T2
GSM4015354	72.4739726027	3+4	T3b
GSM4015355	50.0136986301	3+4	T2
GSM4015356	62.5835616438	NA	T2
GSM4015357	50.2657534247	3+4	T3a
GSM4015358	60.6328767123	3+4	T3a
GSM4015359	59.0410958904	3+4	T3a
GSM4015360	50.2904109589	4+3	T2
GSM4015361	56.1452054795	4+3	T4
GSM4015362	60.7205479452	NA	T3b
GSM4015363	70.9260273973	4+3	T3a
GSM4015364	64.1479452055	4+3	T3a
GSM4015365	59.6931506849	4+3	T3a
GSM4015366	66.6849315068	4+3	T2
GSM4015367	68.4712328767	3+4	T2
GSM4015368	58.2246575342	3+4	T3a
GSM4015369	68.9863013699	3+4	T3a
GSM4015370	54.2575342466	NA	T2
GSM4015371	59.2931506849	NA	T2
GSM4015372	61.4	3+4	T2
GSM4015373	59.0465753425	3+4	T3a
GSM4015374	65.7178082192	3+4	T3a
GSM4015375	54.7369863014	NA	T2
GSM4015376	65.1863013699	NA	T2
GSM4015377	64.9890410959	4+3	T3b
GSM4015378	57.0136986301	3+4	T3a
GSM4015379	62.4219178082	3+4	T2
GSM4015380	68.6794520548	NA	T2
GSM4015381	59.4410958904	3+4	T3a
GSM4015382	50.0410958904	NA	T3a
GSM4015383	62.8767123288	NA	T3b
GSM4015384	62.0465753425	NA	T2
GSM4015385	65.4931506849	NA	T2
GSM4015386	55.3917808219	4+3	T3b
GSM4015387	65.1917808219	NA	T2
GSM4015388	63.4630136986	3+4	T3b
GSM4015389	49.7150684932	NA	T4
GSM4015390	52.5369863014	4+3	T3a
GSM4015391	60.5150684932	NA	T3a
GSM4015392	68.8219178082	3+4	T3a
GSM4015393	65.0383561644	NA	T3a
GSM4015394	71.4602739726	3+4	T3a
GSM4015395	66.9561643836	4+3	T2
GSM4015396	52.1753424658	NA	T2
GSM4015397	66.5095890411	NA	T2
GSM4015398	58.8219178082	4+3	T3a
GSM4015399	68.2164383562	NA	T2
GSM4015400	48.4630136986	3+4	T2
GSM4015401	54.0301369863	NA	T2
GSM4015402	52.3369863014	3+4	T3b
GSM4015403	62.3643835616	NA	T3a
GSM4015404	67.9698630137	4+3	T3a
GSM4015405	61.3780821918	NA	T2
GSM4015406	74.4547945205	4+3	T3a
GSM4015407	57.7095890411	4+3	T3b
GSM4015408	65.6219178082	3+4	T2
GSM4015409	49.0465753425	NA	T2
GSM4015410	62.3452054795	NA	T2
GSM4015411	60.6273972603	4+3	T3a
GSM4015412	61.4301369863	NA	T2
GSM4015413	68.2191780822	NA	T3a
GSM4015414	63.301369863	3+4	T2
GSM4015415	57.9890410959	NA	T2
GSM4015416	55.8602739726	NA	T2
GSM4015417	57.704109589	3+4	T2
GSM4015418	64.6849315068	4+3	T3a
GSM4015419	71.2657534247	NA	T2
GSM4015420	69.2575342466	3+4	T3a
GSM4015421	54.2657534247	NA	T3a
GSM4015422	62.3150684932	NA	T3a
GSM4015423	51.1835616438	NA	T2
GSM4015424	66.3780821918	4+3	T3b
GSM4015425	65.0547945205	4+3	T3b
GSM4015426	55.2136986301	NA	T3a
GSM4015427	69.2931506849	NA	T2
GSM4015428	70.6575342466	4+3	T2
GSM4015429	66.0630136986	NA	T3a
GSM4015430	66.4739726027	3+4	T3a
GSM4015431	55.0575342466	NA	T2
GSM4015432	52.5589041096	NA	T2
GSM4015433	68.0794520548	NA	T3b
GSM4015434	60.1315068493	NA	T2
GSM4015435	67.3561643836	3+4	T3a
GSM4015436	69.895890411	3+4	T3b
GSM4015437	68.7205479452	NA	T2
GSM4015438	64.7890410959	NA	T3a
GSM4015439	70.1369863014	3+4	T2
GSM4015440	56.2136986301	3+4	T2
GSM4015441	62.72	NA	T2
GSM4015442	60.1205479452	NA	T2
GSM4015443	46.1424657534	NA	T2
GSM4015444	67.402739726	4+3	T3a
GSM4015445	66.8767123288	NA	T2
GSM4015446	60.2054794521	3+4	T2
GSM4015447	58.9260273973	NA	T2
GSM4015448	55.5726027397	NA	T2
