# Supplementary material for: Age-Related Epigenetic Drift Shapes Coordinated microRNA Promoter Methylation and Expression in Prostate Cancer
Source: Epigenomes. 2026 Apr 9;10(2):27. doi: 10.3390/epigenomes10020027 (PMC13108173; doi:10.3390/epigenomes10020027)
Supplement: Supplementary file 1 [file epigenomes-10-00027-s001.zip › Table S5. Cohort metadata validation methylation.csv]

gender	age	diagnosis	tissue	prognosis	sample
male	71.1	prostate cancer	prostate tumor	good	GSM3659536
male	64.4	prostate cancer	prostate tumor	good	GSM3659537
male	67.6	prostate cancer	prostate tumor	good	GSM3659538
male	64	prostate cancer	prostate tumor	good	GSM3659539
male	66.5	prostate cancer	prostate tumor	good	GSM3659540
male	58.3	prostate cancer	prostate tumor	good	GSM3659541
male	62.5	prostate cancer	prostate tumor	good	GSM3659542
male	62.9	prostate cancer	prostate tumor	good	GSM3659543
male	55.3	prostate cancer	prostate tumor	good	GSM3659544
male	62.6	prostate cancer	prostate tumor	good	GSM3659545
male	69.1	prostate cancer	prostate tumor	good	GSM3659546
male	63.4	prostate cancer	prostate tumor	good	GSM3659547
male	64.8	prostate cancer	prostate tumor	good	GSM3659548
male	59.8	prostate cancer	prostate tumor	good	GSM3659549
male	68.1	prostate cancer	prostate tumor	good	GSM3659550
male	63.6	prostate cancer	prostate tumor	good	GSM3659551
male	61.4	prostate cancer	prostate tumor	good	GSM3659552
male	70.2	prostate cancer	prostate tumor	good	GSM3659553
male	52.5	prostate cancer	prostate tumor	good	GSM3659554
male	61.8	prostate cancer	prostate tumor	good	GSM3659555
male	63.8	prostate cancer	prostate tumor	good	GSM3659556
male	52.5	prostate cancer	prostate tumor	good	GSM3659557
male	65.2	prostate cancer	prostate tumor	good	GSM3659558
male	65	prostate cancer	prostate tumor	good	GSM3659559
male	49.2	prostate cancer	prostate tumor	good	GSM3659560
male	66.4	prostate cancer	prostate tumor	good	GSM3659561
male	65.1	prostate cancer	prostate tumor	good	GSM3659562
male	47.2	prostate cancer	prostate tumor	good	GSM3659563
male	67.7	prostate cancer	prostate tumor	good	GSM3659564
male	67.6	prostate cancer	prostate tumor	good	GSM3659565
male	60.2	prostate cancer	prostate tumor	good	GSM3659566
male	62.4	prostate cancer	prostate tumor	good	GSM3659567
male	63.5	prostate cancer	prostate tumor	good	GSM3659568
male	66.3	prostate cancer	prostate tumor	good	GSM3659569
male	63.4	prostate cancer	prostate tumor	good	GSM3659570
male	50.2	prostate cancer	prostate tumor	bad	GSM3659571
male	71.2	prostate cancer	prostate tumor	bad	GSM3659572
male	72.3	prostate cancer	prostate tumor	bad	GSM3659573
male	71.9	prostate cancer	prostate tumor	bad	GSM3659574
male	64.9	prostate cancer	prostate tumor	bad	GSM3659575
male	67.9	prostate cancer	prostate tumor	bad	GSM3659576
male	72.5	prostate cancer	prostate tumor	bad	GSM3659577
male	62.8	prostate cancer	prostate tumor	bad	GSM3659578
male	59.4	prostate cancer	prostate tumor	bad	GSM3659579
male	68.4	prostate cancer	prostate tumor	bad	GSM3659580
male	64.1	prostate cancer	prostate tumor	bad	GSM3659581
male	59.6	prostate cancer	prostate tumor	bad	GSM3659582
male	73.9	prostate cancer	prostate tumor	bad	GSM3659583
male	60	prostate cancer	prostate tumor	bad	GSM3659584
male	65.6	prostate cancer	prostate tumor	bad	GSM3659585
male	54.1	prostate cancer	prostate tumor	bad	GSM3659586
male	65.3	prostate cancer	prostate tumor	bad	GSM3659587
male	71.8	prostate cancer	prostate tumor	bad	GSM3659588
male	69.8	prostate cancer	prostate tumor	bad	GSM3659589
male	69.6	prostate cancer	prostate tumor	bad	GSM3659590
male	62.6	prostate cancer	prostate tumor	bad	GSM3659591
male	56.2	prostate cancer	prostate tumor	bad	GSM3659592
male	56.2	prostate cancer	prostate tumor	bad	GSM3659593
male	66.5	prostate cancer	prostate tumor	bad	GSM3659594
male	58.5	prostate cancer	prostate tumor	bad	GSM3659595
male	65.4	prostate cancer	prostate tumor	bad	GSM3659596
male	52.7	prostate cancer	prostate tumor	bad	GSM3659597
male	75.6	prostate cancer	prostate tumor	bad	GSM3659598
male	62.8	prostate cancer	prostate tumor	bad	GSM3659599
male	57.6	prostate cancer	prostate tumor	bad	GSM3659600
male	68.8	prostate cancer	prostate tumor	bad	GSM3659601
male	65	prostate cancer	prostate tumor	bad	GSM3659602
male	72	prostate cancer	prostate tumor	bad	GSM3659603
male	72.5	prostate cancer	prostate tumor	bad	GSM3659604
male	65.6	prostate cancer	prostate tumor	bad	GSM3659605
