# Supplementary material for: Age-Related Epigenetic Drift Shapes Coordinated microRNA Promoter Methylation and Expression in Prostate Cancer
Source: Epigenomes. 2026 Apr 9;10(2):27. doi: 10.3390/epigenomes10020027 (PMC13108173; doi:10.3390/epigenomes10020027)
Supplement: Supplementary file 1 [file epigenomes-10-00027-s001.zip › Table S6. Final miRNAs with adjustment for covariates.csv]

miRNA_base	miRNA	log2FoldChange	expr_direction	coef_age	meth_direction	concordant
mir1-1	hsa-mir-1-1	-0.017703696	down	-0.001673073	hypo	FALSE
mir129-1	hsa-mir-129-1	-0.044664431	down	-0.000973359	hypo	FALSE
mir129-2	hsa-mir-129-2	-0.048018848	down	0.003632428	hyper	TRUE
mir1296	hsa-mir-1296	0.017495935	up	0.000371841	hyper	FALSE
mir133b	hsa-mir-133b	-0.028710372	down	-0.000637703	hypo	FALSE
mir153-1	hsa-mir-153-1	0.036035547	up	0.001010717	hyper	FALSE
mir153-2	hsa-mir-153-2	0.022763353	up	-0.000274907	hypo	TRUE
mir206	hsa-mir-206	-0.117520612	down	-0.001265741	hypo	FALSE
mir3074	hsa-mir-3074	0.017371918	up	0.0020308	hyper	FALSE
mir30b	hsa-mir-30b	0.023030931	up	0.00025511	hyper	FALSE
mir323b	hsa-mir-323b	-0.023105009	down	-0.002947951	hypo	FALSE
mir335	hsa-mir-335	0.015044533	up	0.000247759	hyper	FALSE
mir339	hsa-mir-339	0.016333202	up	-0.000130232	hypo	TRUE
mir362	hsa-mir-362	0.01787696	up	0.000137847	hyper	FALSE
mir3651	hsa-mir-3651	0.035271179	up	-7.23E-05	hypo	TRUE
mir381	hsa-mir-381	-0.020683155	down	-0.002689034	hypo	FALSE
mir425	hsa-mir-425	0.017859232	up	-0.000147883	hypo	TRUE
mir432	hsa-mir-432	-0.016158044	down	-0.001972704	hypo	FALSE
mir483	hsa-mir-483	0.155458431	up	-0.000394851	hypo	TRUE
mir490	hsa-mir-490	0.066549336	up	-0.000514275	hypo	TRUE
mir499a	hsa-mir-499a	-0.038915746	down	0.000464516	hyper	TRUE
mir503	hsa-mir-503	-0.023221384	down	0.002526858	hyper	TRUE
mir508	hsa-mir-508	-0.043908773	down	-0.002753532	hypo	FALSE
mir509-1	hsa-mir-509-1	-0.05802329	down	-0.001596677	hypo	FALSE
mir5680	hsa-mir-5680	-0.025407448	down	9.88428273952098e-05	hyper	TRUE
mir627	hsa-mir-627	0.027902079	up	0.000338868	hyper	FALSE
mir7-2	hsa-mir-7-2	0.046373969	up	-0.000186226	hypo	TRUE
mir7-3	hsa-mir-7-3	0.0326894	up	9.23297562279007e-05	hyper	FALSE
mir767	hsa-mir-767	0.068027452	up	-0.00297834	hypo	TRUE
mir96	hsa-mir-96	0.015049059	up	-9.74E-05	hypo	TRUE
