# Supplementary material for: Age-Related Epigenetic Drift Shapes Coordinated microRNA Promoter Methylation and Expression in Prostate Cancer
Source: Epigenomes. 2026 Apr 9;10(2):27. doi: 10.3390/epigenomes10020027 (PMC13108173; doi:10.3390/epigenomes10020027)
Supplement: Supplementary file 1 [file epigenomes-10-00027-s001.zip › Table S7. miRNA expression validation set.csv]

miRNA	Beta_age	P_value	Direction
hsa-miR-129-2-3p	-7e-04	0.835	down
hsa-miR-6720-3p	-0.0041	0.273	down
hsa-miR-767-3p	-0.0023	0.827	down
hsa-miR-767-5p	0.0031	0.49	up
hsa-miR-499a-3p	0.0067	0.273	up
hsa-miR-499a-5p	5e-04	0.92	up
hsa-miR-328-3p	9e-04	0.834	up
hsa-miR-328-5p	0.003	0.593	up
hsa-miR-483-3p	0.0032	0.362	up
hsa-miR-483-5p	0.0086	0.11	up
hsa-miR-339-3p	0.001	0.771	up
hsa-miR-339-5p	2e-04	0.944	up
hsa-miR-577	0.0078	0.109	up
hsa-miR-592	0.0046	0.327	up
hsa-miR-425-5p	-0.0053	0.459	down
hsa-miR-7-5p	-0.0044	0.413	down
hsa-miR-96-5p	-0.002	0.686	down
hsa-miR-153-3p	0.0041	0.326	up
hsa-miR-486-3p	-0.0036	0.409	down
