# Supplementary material for: Age-Related Epigenetic Drift Shapes Coordinated microRNA Promoter Methylation and Expression in Prostate Cancer
Source: Epigenomes. 2026 Apr 9;10(2):27. doi: 10.3390/epigenomes10020027 (PMC13108173; doi:10.3390/epigenomes10020027)
Supplement: Supplementary file 1 [file epigenomes-10-00027-s001.zip › Table S8. miRNA methylation validation set.xlsx]

## Sheet: in
miRNA,n_cpgs,beta,direction
MIR519A1,4,-5.69E-05,DOWN
MIR129-2,31,0.001332605,UP
MIR6720,0,NA,NA
MIR767,0,NA,NA
MIR378A,0,NA,NA
MIR499A,0,NA,NA
MIR328,7,-0.000389117,DOWN
MIR483,17,7.83429773737943e-05,UP
MIR4677,0,NA,NA
MIR153,21334,-5.06E-05,DOWN
MIR486,9,-0.000429225,DOWN
MIR339,19,-6.33E-05,DOWN
MIR577,2,0.001213902,UP
MIR5683,0,NA,NA
MIR592,3,-7.91E-05,DOWN
MIR425,31,-0.000115166,DOWN
MIR7,23200,-0.000130513,DOWN
MIR3651,0,NA,NA
MIR96,18,0.000107305,UP
